# Supplementary material for: A Randomized, Double-Blind, Placebo-Controlled Trial Assessing the Effects of Oral Centella asiatica Extract on Skin Aging-Related Parameters in Middle-Aged Korean Women
Source: Nutrients. 2026 May 8;18(10):1505. doi: 10.3390/nu18101505 (PMC13209926; doi:10.3390/nu18101505)
Supplement: Supplementary file 1 [file nutrients-18-01505-s001.zip]

Archive with 1 entries (1 files):
- nutrients-4274701-supplementary.pdf
